# Supplementary material for: Two mitochondrial DNA polymorphisms modulate cardiolipin binding and lead to synthetic lethality
Source: Nat Commun. 2024 Jan 19;15:611. doi: 10.1038/s41467-024-44964-2 (PMC10799063; doi:10.1038/s41467-024-44964-2)
Supplement: Supplementary file 4 — Source Data [file 41467_2024_44964_MOESM4_ESM.xlsx]

## Sheet: Fig. 1E-longevity
			Number of dead indivduals
Day	Female			Male
	Control	CoIT300|	mt:RecombA1	Control	CoIT300|	mt:RecombA1
1	0	2	0	0	0	0
2	0	0	1	0	0	0
3	0	1	2	4	0	3
4	0	5	1	0	148	0
5	10	121	6	6	40	5
6	13	67	2	3	-	0
7	3	-	3	0		0
8	0		2	0		2
9	0		1	0		0
10	0		4	0		0
11	7		0	1		1
12	0		10	0		0
13	8		1	1		5
14	2		9	0		0
15	0		11	5		0
16	6		4	1		2
17	12		10	9		0
18	2		8	8		1
19	7		12	4		0
20	4		2	2		3
21	13		19	8		0
22	5		9	3		8
23	12		6	3		16
24	7		4	3		29
25	5		21	13		0
26	10		10	0		26
27	2		18	6		24
28	13		3	5		22
29	1		9	12		43
30	25		4	11		10
31	32		0	35		-
32	7		6	17
33	6		-	29
34	-			11
		*4 flys escaped, excluded	*2 flys escaped, excluded		*2 flys escaped, excluded

## Sheet: Fig. 1F- climbing
			mm climbed / 30 secs
Fly	Female			Male
	Control	CoIT300I	RecombA1	Control	CoIT300I	RecombA1
1	0	0	0	0	0	0
2	0	0	0	0	0	0
3	0	0	0	0	0	2.5
4	0	0	0	0	0	7.5
5	0	0	0	2	0	7.5
6	0	0	0	3	0	7.5
7	0	0	0	4	0	7.5
8	0	0	0	5	0	7.5
9	0	0	0	5	0	7.5
10	0	0	0	5	0	7.5
11	2	0	2.5	6	0	10
12	2	0	2.5	6	0	10
13	3	0	2.5	7	0	10
14	3	0	5	7	0	12.5
15	4	0	5	7	0	12.5
16	4	0	5	7	0	12.5
17	4	0	7.5	8	0	12.5
18	4	0	7.5	8	0	12.5
19	5	0	10	9	0	12.5
20	7	0	10	10	0	15
21	7	0	10	10	0	15
22	7	0	10	12	0	15
23	7	0	10	12	0	15
24	8	0	10	13	0	15
25	8	0	10	13	0	15
26	8	0	12.5	13	0	15
27	10	0	12.5	15	0	15
28	10	0	12.5	15	0	17.5
29	11	0	15	16	0	17.5
30	12	0	15	16	0	17.5
31	13	0	17.5	17	0	17.5
32	13	0	17.5	18	0	17.5
33	15	0	17.5	18	0	17.5
34	16	0	17.5	19	0	20
35	16	0	17.5	20	0	20
36	20	0	17.5	20	0	20
37	20	0	17.5	21	0	20
38	20	0	17.5	22	0	20
39	27	0	20	23	0	22.5
40	27	0	20	23	0	22.5
41	27	0	22.5	24	0	22.5
42	30	0	22.5	24	0	22.5
43	30	0	22.5	25	0	22.5
44	30	0	22.5	25	0	25
45	30	0	22.5	27	0	25
46	35	0	25	27	0	25
47	35	0	25	28	0	25
48	38	0	25	28	0	27.5
49	40	0	27.5	29	0	27.5
50	41	0	27.5	30	0	27.5
51	41	0	30	30	0	27.5
52	42	0	32.5	30	0	27.5
53	42	0	35	30	0	30
54	42	0	35	30	0	30
55	42	0	35	30	0	32.5
56	42	0	35	31	0	32.5
57	43	0	35	31	0	35
58	43	0	35	31	0	35
59	43	0	35	32	0	35
60	43	0	37.5	32	0	37.5
61	43	0	37.5	32	0	37.5
62	47	0	37.5	33	0	37.5
63	48	0	40	35	0	37.5
64	49	0	40	35	0	37.5
65	50	0	40	37	0	40
66	50	0	40	40	0	40
67	50	0	40	40	0	42.5
68	51	0	42.5	40	0	42.5
69	51	0	42.5	40	0	42.5
70	52	0	42.5	40	0	42.5
71	53	0	45	41	0	42.5
72	54	0	45	42	0	45
73	55	0	45	45	0	45
74	55	0	45	46	0.625	47.5
75	56	0	47.5	47	0.625	50
76	57	0	50	48	0.625	50
77	57	0	50	48	2.5	52.5
78	57	0	50	48	2.5	52.5
79	59	0	50	50	5	52.5
80	60	0	52.5	54	5	55
81	61	0	55	54	5	55
82	62	0	55	55	5	57.5
83	63	0	55	56	5	57.5
84	63	0	55	56	5.625	57.5
85	63	0	55	56	5.625	57.5
86	66	0	57.5	57	6.25	60
87	66	0	60	57	6.25	60
88	68	0	60	57	6.875	60
89	70	0	62.5	57	7.5	60
90	70	0	62.5	58	7.5	60
91	70	0	65	58	7.5	62.5
92	70	0	65	58	7.5	62.5
93	71	0	67.5	59	8.75	62.5
94	71	0	70	59	10	65
95	71	0	72.5	60	10	67.5
96	71	0	72.5	60	10	67.5
97	73	0	72.5	62	10	67.5
98	74	0	72.5	62	10	70
99	75	0	72.5	64	10	70
100	78	0	75	64	15	75
101	80	0	77.5	64	15	75
102	80	0	82.5	65	17.5	75
103	81	0	85	67	18.125	75
104	82	0	85	70	20	77.5
105	82	0	87.5	70	21.875	80
106	83	0	90	70	22.5	85
107	86	0	90	71	22.5	95
108	88	0	92.5	75	22.5	97.5
109	96	2.5	97.5	75	22.5	102.5
110	100	2.5	110	77	25	107.5
111	100	5	112.5	79	25	117.5
112	102	5	112.5	79	27.5	125
113	102	5	122.5	80	32.5	132.5
114	107	7.5	130	93	35	135
115	111	10	132.5	100	37.5	135
116	114	10	135	113	45	135
117	115	10	145	120	50	140
118	117	12.5	155	125	55	140
119	117	12.5	160	155	55	142.5
120	132	12.5	175	190	67.5	187.5

## Sheet: Fig. 2B- COX activity
	COX activity Unit / Protein (µg)
Stages	Control				mt:CoIT300I				mt:RecombA1
L3	13	10	7		15	19	13		18	21	16
P1	59	56	71		58	29	44		58	39	78
P2	78	85	67		32	24	13		53	56	50
P3	54	60	59		34	37	45		61	72	74

## Sheet: Fig. 2B- ATP
Stages	pmol / protein (µg)
	Control					mt:CoIT300I					mt:CoIT300I
L3	28.7411	47.0399	25.4133	24.2658		32.0917	35.8326	28.328	32.1223		30.9366	32.0688	31.0437	30.1334
P1	39.9663	30.2841	32.1849	48.0348		45.8271	48.0942	60.9246	37.0458		41.679	29.6307	26.0766	32.4621
P2	27.738	48.96	21.636	42.066		31.248	41.256	49.005	40.5		54.819	25.155	33.894	26.568
P3	26.2602	24.8994	30.7314	31.509		12.5388	11.6316	7.1766	6.6663		23.2389	30.2292	30.1887	37.5597

## Sheet: Fig. 2D- rt-qPCR
Genotype	EF1a	CoI	CoIII	Cox4
L3
Control	21.649	14.692	14.113	19.839
	21.225	14.76	13.677	19.606
	21.681	15.505	13.763	19.966
	22.264	15.224	13.544	19.713
mt:CoIT300I	21.469	14.009	13.019	19.564
	21.469	13.795	13.069	20.303
	21.026	14.159	13.573	19.821
	20.992	14.072	13.321	20.005
mt:RecombA1	21.632	15.073	14.107	20.268
	21.041	14.221	13.415	19.924
	21.846	13.323	13.361	19.984
	21.725	13.587	13.473	19.915
P1
Control	18.209	14.893	13.813	19.37
	17.779	14.457	12.955	18.536
	18.114	15.215	12.11	18.942
	16.905	14.23	12.009	17.752
mt:CoIT300I	19.383	14.309	13.937	19.295
	19.249	15.083	14.14	19.391
	19.194	13.466	13.845	19.082
	19.349	14.351	13.543	18.964
mt:RecombA1	18.092	14.589	13.136	18.695
	17.642	13.878	11.802	17.99
	18.578	14.971	12.789	19.229
	18.436	15.4	12.38	19.077
P2
Control	17.743	12.726	13.043	17.643
	17.042	12.604	11.558	16.654
	16.52	11.484	11.716	15.872
	16.86	12.219	12.2	16.633
mt:CoIT300I	18.608	14.08	12.162	18.533
	18.259	13.702	11.865	18.735
	18.343	14.175	12.84	18.358
	17.859	14.005	11.698	18.391
mt:RecombA1	17.153	12.62	10.975	16.906
	16.748	13.407	11.198	16.693
	16.324	12.024	10.412	16.272
	16.837	11.71	9.823	16.131

## Sheet: Fig. 3B- longevity
		Number of dead indivduals
Day	mtDNA
	RecombA1	RecombN6	RecombN217	CoIT300|
1	0	0	0	10
2	0	0	0	0
3	3	1	53	30
4	5	0	67	0
5	0	1	80	140
6	0	0
7	0	4
8	0	0
9	1	0
10	0	3
11	3	1
12	0	0
13	5	6
14	0	2
15	2	5
16	0	0
17	2	7
18	0	13
19	4	0
20	0	3
21	11	1
22	15	3
23	28	10
24	0	29
25	25	41
26	23	43
27	22	18
28	42	5
29	9	4

## Sheet: Fig. 3E- longevity
		Number of dead indivduals
Day	mtDNA
	RecombA1	CoIT300I (I+P)	CoIT300I
1	1	0	5
2	5	0	8
3	2	2	5
4	4	9	65
5	4	3	117
6	3	0
7	1	1
8	4	2
9	4	0
10	2	0
11	2	1
12	2	1
13	3	4
14	4	0
15	17	12
16	6	6
17	13	0
18	2	9
19	12	24
20	4	26
21	20	45
22	5	25
23	12	20
24	2	9
25	23	1
26	5
27	22
28	5
29	5
30	4
31	2

## Sheet: Fig. 3E- ATP
	pmol / protein (µg)
mt:CoIT300|I	mt:RecombA1	mt:CoIIIP109
22.1498	21.4007	32.3146
13.5319	61.3625	35.8807
19.2472	26.2116	36.0341
7.59094	43.0653	30.5498

## Sheet: Fig. 3E- Climbing
Fly	mm climbed / 30 secs
	RecombA1	CoIT300I (I+P)	CoIT300I
1	0	0	0
2	0	0	0
3	2	2	0
4	2	2	0
5	4	7	0
6	4	7	0
7	5	7	0
8	5	7	0
9	5	9	0
10	5	9	0
11	7	9	0
12	7	9	0
13	9	13	0
14	9	13	0
15	9	13	0
16	13	13	0
17	13	13	0
18	13	13	0
19	14	13	0
20	14	13	0
21	16	16	0
22	18	16	0
23	18	16	0
24	20	16	0
25	20	18	0
26	22	18	0
27	22	18	0
28	23	22	0
29	23	22	0
30	25	23	0
31	25	23	0
32	25	23	0
33	25	23	0
34	25	23	0
35	25	25	0
36	27	25	0
37	27	25	0
38	27	27	0
39	27	29	0
40	29	29	0
41	29	31	0
42	29	32	0
43	31	32	0
44	31	34	0
45	32	34	0
46	36	38	0
47	36	38	0
48	38	40	0
49	41	41	0
50	43	43	2
51	47	45	4
52	47	47	4
53	50	47	4
54	54	49	4
55	54	50	4
56	56	52	4
57	61	56	4
58	67	56	4
59	68	58	5
60	70	58	5
61	83	72	5
62	83	85	5
63	85	88	7
64	86	88	7
65	86	92	9
66	88	92	9
67	88	94	9
68	88	95	9
69	99	97	9
70	103	97	9
71	115	122	9
72	119	124	9
73	128	130	18
74	155	133	18
75	160	135	18
76	162	149	22
77	164	166	32
78	175	167	32
79	205.2	185.4	43.2
80	210.6	225	52.2

## Sheet: Fig. 4C- TAZ RNAi and mutants
mtDNA	TAZ RNAi1										mtDNA	TAZKO1/TAZKO2
	Female		Male		Total							Female		Male		Total
	RNAi only	tub > RNAi	RNAi only	tub > RNAi	RNAi only	tub > RNAi						KO / Balancer	KO / KO	KO / Balancer	KO / KO	KO / Balancer	KO / KO
Control	13	20	12	19	92	125	0.423963	Average			Control	33	35	26	24	337	180	0.348162	Average
	14	19	7	7			0.0940596	SD				42	17	59	23			0.0992797	SD
	16	15	12	8								53	27	71	30
	6	8	12	29								28	13	25	11
mt:CoIT300I	4	25	0	31	10	134	0.0694444	Average			mt:CoIT300I	77	0	51	0	352	0	0	Average
	3	24	0	12			0.0499736	SD				66	0	63	0			0	SD
	3	10	0	6								29	0	21	0
	0	12	0	14								28	0	17	0
mt:RecombA1	10	15	5	13	65	96	0.403727	Average			mt:RecombA1	56	28	40	9	295	124	0.295943	Average
	8	4	6	14			0.0713723	SD				21	10	23	11			0.023642	SD
	8	16	6	11								34	18	43	15
	14	9	8	14								37	14	41	19
mtDNA	TAZ RNAi2										mtDNA	TAZKO1/TAZKO3
	Female		Male		Total							Female		Male		Total
	RNAi only	tub > RNAi	RNAi only	tub > RNAi	RNAi only	tub > RNAi						KO / Balancer	KO / KO	KO / Balancer	KO / KO	KO / Balancer	KO / KO
Control	34	38	22	30	170	158	0.518293	Average			Control	63	20	44	14	388	150	0.27881	Average
	46	27	36	21			0.126683	SD				57	15	52	23			0.0387231	SD
	7	10	5	8								41	24	47	19
	12	15	8	9								33	19	51	16
mt:CoIT300I	5	20	0	25	23	140	0.141104	Average			mt:CoIT300I	45	0	46	0	281	0	0	Average
	9	18	0	17			0.0739248	SD				46	0	50	0			0	SD
	3	10	0	6								27	0	20	0
	6	24	0	20								29	0	18	0
mt:RecombA1	15	25	21	18	178	218	0.449495	Average			mt:RecombA1	68	35	56	28	427	192	0.310178	Average
	36	22	26	28			0.0840825	SD				53	32	61	23			0.062315	SD
	30	43	26	46								48	15	55	13
	15	23	9	13								51	22	35	24

[truncated: 14 more sheets: Fig. 4D- rt-qPCR, Fig. 4E- lipidomics, Fig. 4F- rescue, Fig. S1C-ATP, Fig. S1D- longevity, Fig. S1E- longevity, Fig. S1F- climbing, Fig. S2A- rt-qPCR, Fig. S2C- Western Blots, Fig. S3A- longevity, Fig. S3A- climbing, Fig. S3A- ATP, Fig. S5A-volcano plots, Fig. S5B-lipidomics]
